# Supplementary material for: From digital stimulus to hiking participation: an SOR-based examination of the internal associations between social media hiking content and participation intention in Chinese generation Z consumers
Source: Front Psychol. 2026 Jul 20;17:1877548. doi: 10.3389/fpsyg.2026.1877548 (PMC13429592; doi:10.3389/fpsyg.2026.1877548)
Supplement: SUPPLEMENTARY TABLE S1 — Bridge edge-weight matrix for cross-community associations among SMHC, TI, DI, and PI nodes. [file Table_1.CSV]

	SMHC1	SMHC2	SMHC3	SMHC4	SMHC5	SMHC6	SMHC7	SMHC8	SMHC9	PI1	PI2	PI3	PI4	PI5	TI1	TI2	TI3	TI4	TI5	TI6	TI7	TI8	TI9	TI10	DI1	DI2	DI3	DI4	DI5
SMHC1	0	0	0	0	0	0	0	0	0	0	0.0209110379690443	0	-0.0117997758956637	0	0	0	0	0	0	-0.00767322851052069	0.0143971774439077	-0.0070824664967559	0.0293925706786008	0	0	0	0	0.0176465970074605	0
SMHC2	0	0	0	0	0	0	0	0	0	0	0	0	0.0206526871619015	0	0	0	0.00908867140656753	0	0	0.00321015818194927	0	0	0	0	0.0136840965852189	0	0	0	0.0189907879343013
SMHC3	0	0	0	0	0	0	0	0	0	0.00887951931038971	0.00538374279261532	0	0	0	0	0	0	0	0	0.000727036020804827	0.0158703605008035	0	0	0.00401531024240548	0.0149658096635112	0	0.00179807562219184	0.0150210155377979	0
SMHC4	0	0	0	0	0	0	0	0	0	0	0.00256665402065814	0	0.0361579476368246	0.020913152880103	0	0.0152853250549788	0	-0.013383864086577	0	0.0172035450333245	0	0	0	0	0	0	0	0	0.00410437500403617
SMHC5	0	0	0	0	0	0	0	0	0	0	0.000834462517030458	0.021760530453761	0.00276620423617851	0.00935142594680136	0	0	0	0	0	0.0109084346245284	0	0	0	0	0	0	0.0279758707572957	0	0
SMHC6	0	0	0	0	0	0	0	0	0	0.0171251209211258	0	0.00518933684992869	0	0	0	0	0.00950461895789216	0	0.0229342097656114	0	0	0.00496386312760303	0	0.0176560505839992	0	0.0191183426738593	0	0	0
SMHC7	0	0	0	0	0	0	0	0	0	0.0213187803276115	0.014128853148789	0.0100141719476226	0	0	0.0360053270583703	0	0	0	0	0	0	0	0.0469550974888657	0.0129687461207863	0	0	0	0	0
SMHC8	0	0	0	0	0	0	0	0	0	0.0268787600693342	0.0103052474225666	0.0134826462938687	0	0.0146422128649553	0	0	0	0	0	0	0	0.0176947427915794	0	0	0	0	0	0	0
SMHC9	0	0	0	0	0	0	0	0	0	0	0	0	0	0.00977353193506582	0.0113493456013432	0	0	0.00455773263692855	0	0	0	0	0	0	0.00286723588907899	0	0	0	0.0435245884118268
PI1	0	0	0.00887951931038971	0	0	0.0171251209211258	0.0213187803276115	0.0268787600693342	0	0	0	0	0	0	0.00496497530586409	0.0230784018261528	0	0	0.00173596145362386	0	0	0	0	0	0	0	0.0102901419749582	0.0381605358528264	0.0160423741051526
PI2	0.0209110379690443	0	0.00538374279261532	0.00256665402065814	0.000834462517030458	0	0.014128853148789	0.0103052474225666	0	0	0	0	0	0	0.0319594268085147	0.00592925887196022	0	0.0114063402558151	0.0158039611756181	0	0	0	0.0127842598777123	0	0	0.0351738019404229	0.00365268962899068	0	0
PI3	0	0	0	0	0.021760530453761	0.00518933684992869	0.0100141719476226	0.0134826462938687	0	0	0	0	0	0	0.0270332379694442	0	0.00895592815240171	0.0113415413147663	0	0.0308199916119925	0.0111533038542902	0	0	0	0.0249427094468189	0	0	0.0588490100208027	0
PI4	-0.0117997758956637	0.0206526871619015	0	0.0361579476368246	0.00276620423617851	0	0	0	0	0	0	0	0	0	0.00429380154534134	0	0.0208951010178102	0.0229099999765578	0	0.0174213366806246	0	0	0	0	0.0452562575803224	0	0	0.000987503381328194	0.0102882735395994
PI5	0	0	0	0.020913152880103	0.00935142594680136	0	0	0.0146422128649553	0.00977353193506582	0	0	0	0	0	0	0	0.0148445069010108	0	0.000756377106076425	0.0145701089897781	0.0543622616123022	0	0	0	0.0289967313473281	0.0495946875581274	0.0152417961884582	0.0114169727046823	0.000726561693772031
TI1	0	0	0	0	0	0	0.0360053270583703	0	0.0113493456013432	0.00496497530586409	0.0319594268085147	0.0270332379694442	0.00429380154534134	0	0	0	0	0	0	0	0	0	0	0	0	0	0.00148911328316072	0	0.0266522781272101
TI2	0	0	0	0.0152853250549788	0	0	0	0	0	0.0230784018261528	0.00592925887196022	0	0	0	0	0	0	0	0	0	0	0	0	0	0	0	0.032870603263797	0.0296068777727168	0
TI3	0	0.00908867140656753	0	0	0	0.00950461895789216	0	0	0	0	0	0.00895592815240171	0.0208951010178102	0.0148445069010108	0	0	0	0	0	0	0	0	0	0	0.0311976643140652	0	0	0	0
TI4	0	0	0	-0.013383864086577	0	0	0	0	0.00455773263692855	0	0.0114063402558151	0.0113415413147663	0.0229099999765578	0	0	0	0	0	0	0	0	0	0	0	0.00414838612482719	0.00277324291568743	0.0249946079401659	0.0169522473416476	0.00978204647710283
TI5	0	0	0	0	0	0.0229342097656114	0	0	0	0.00173596145362386	0.0158039611756181	0	0	0.000756377106076425	0	0	0	0	0	0	0	0	0	0	0	0.03449293025707	0	0	0
TI6	-0.00767322851052069	0.00321015818194927	0.000727036020804827	0.0172035450333245	0.0109084346245284	0	0	0	0	0	0	0.0308199916119925	0.0174213366806246	0.0145701089897781	0	0	0	0	0	0	0	0	0	0	0	0	0	0	0.0249096187280828
TI7	0.0143971774439077	0	0.0158703605008035	0	0	0	0	0	0	0	0	0.0111533038542902	0	0.0543622616123022	0	0	0	0	0	0	0	0	0	0	0.0158059264250341	0	0.0221710091841381	0	0
TI8	-0.0070824664967559	0	0	0	0	0.00496386312760303	0	0.0176947427915794	0	0	0	0	0	0	0	0	0	0	0	0	0	0	0	0	0	0	0	0.0131185164463334	0
TI9	0.0293925706786008	0	0	0	0	0	0.0469550974888657	0	0	0	0.0127842598777123	0	0	0	0	0	0	0	0	0	0	0	0	0	0.0131884445752989	0	0.0103116529546772	0.0301053501547437	0
TI10	0	0	0.00401531024240548	0	0	0.0176560505839992	0.0129687461207863	0	0	0	0	0	0	0	0	0	0	0	0	0	0	0	0	0	0.017882353513137	0.056714104787241	0.00167867631997199	0.00932319421453062	0
DI1	0	0.0136840965852189	0.0149658096635112	0	0	0	0	0	0.00286723588907899	0	0	0.0249427094468189	0.0452562575803224	0.0289967313473281	0	0	0.0311976643140652	0.00414838612482719	0	0	0.0158059264250341	0	0.0131884445752989	0.017882353513137	0	0	0	0	0
DI2	0	0	0	0	0	0.0191183426738593	0	0	0	0	0.0351738019404229	0	0	0.0495946875581274	0	0	0	0.00277324291568743	0.03449293025707	0	0	0	0	0.056714104787241	0	0	0	0	0
DI3	0	0	0.00179807562219184	0	0.0279758707572957	0	0	0	0	0.0102901419749582	0.00365268962899068	0	0	0.0152417961884582	0.00148911328316072	0.032870603263797	0	0.0249946079401659	0	0	0.0221710091841381	0	0.0103116529546772	0.00167867631997199	0	0	0	0	0
DI4	0.0176465970074605	0	0.0150210155377979	0	0	0	0	0	0	0.0381605358528264	0	0.0588490100208027	0.000987503381328194	0.0114169727046823	0	0.0296068777727168	0	0.0169522473416476	0	0	0	0.0131185164463334	0.0301053501547437	0.00932319421453062	0	0	0	0	0
DI5	0	0.0189907879343013	0	0.00410437500403617	0	0	0	0	0.0435245884118268	0.0160423741051526	0	0	0.0102882735395994	0.000726561693772031	0.0266522781272101	0	0	0.00978204647710283	0	0.0249096187280828	0	0	0	0	0	0	0	0	0
