# Supplementary material for: From digital stimulus to hiking participation: an SOR-based examination of the internal associations between social media hiking content and participation intention in Chinese generation Z consumers
Source: Front Psychol. 2026 Jul 20;17:1877548. doi: 10.3389/fpsyg.2026.1877548 (PMC13429592; doi:10.3389/fpsyg.2026.1877548)
Supplement: SUPPLEMENTARY TABLE S2 — Scale items and standardized factor loadings. [file Table_2.XLSX]

## Sheet: Table S2
Table S2. Measurement items and factor loadings
Construct	Item code	Item wording	Factor loading
Perceived social media hiking content	SMHC1	I often see ordinary users sharing outdoor hiking routes, experiences, or guides on social media.	0.695
	SMHC2	Hiking photos, videos, or travel notes posted by ordinary users can attract me to continue browsing.	0.784
	SMHC3	Hiking experiences shared by ordinary users make me feel that hiking is an authentic and participable outdoor activity.	0.706
	SMHC4	Hiking content posted by ordinary users can help me understand the route difficulty, scenic features, or precautions.	0.73
	SMHC5	Hiking shares from ordinary users will enhance my interest in outdoor hiking activities.	0.735
	SMHC6	Hiking content published by professional bloggers, outdoor experts, or institutions makes me feel the relevant information is more reliable.	0.781
	SMHC7	Hiking routes, equipment, or safety tips published by professional accounts have reference value for me.	0.745
	SMHC8	Hiking content published by professional accounts allows me to have a clearer understanding of the characteristics of hiking destinations.	0.792
	SMHC9	Hiking content published by professional accounts will improve my recognition of outdoor hiking activities.	0.743
Travel inspiration	TI1	After browsing outdoor hiking content on social media, my horizons have been broadened.	0.612
	TI2	After browsing outdoor hiking content on social media, my imagination has been stimulated.	0.731
	TI3	After browsing outdoor hiking content on social media, I have discovered some new hiking routes, destinations, or outdoor experience methods.	0.707
	TI4	After browsing outdoor hiking content on social media, I have unexpectedly and spontaneously generated new hiking ideas.	0.699
	TI5	After browsing outdoor hiking content on social media, I am attracted by a new outdoor hiking idea.	0.715
	TI6	After browsing outdoor hiking content on social media, I have developed the desire to participate in outdoor hiking.	0.649
	TI7	After browsing outdoor hiking content on social media, my interest in outdoor hiking has increased.	0.719
	TI8	After browsing outdoor hiking content on social media, I have the urge to go hiking.	0.717
	TI9	After browsing outdoor hiking content on social media, I am inspired to participate in outdoor hiking.	0.699
	TI10	After browsing outdoor hiking content on social media, I have the motivation to participate in outdoor hiking.	0.686
Destination image	DI1	Complete shopping facilities	0.594
	DI2	High-quality accommodation	0.74
	DI3	Good value for money	0.765
	DI4	A safe place	0.662
	DI5	A quiet/peaceful place	0.759
	DI6	A suitable place for rest	0.702
	DI7	A relaxing place	0.712
	DI8	Rich flora and fauna resources	0.669
	DI9	Beautiful natural landscapes	0.697
	DI10	Beautiful natural parks	0.727
	DI11	Inspiring	0.677
	DI12	Exciting	0.726
	DI13	Pleasant	0.749
	DI14	Abundant cultural attractions	0.696
	DI15	Interesting cultural activities	0.713
	DI16	Suitable for learning about local customs	0.721
Social connectedness	SC1	I feel disconnected from the world around me.	0.752
	SC2	Even when I am with people I know, I don't feel like I truly belong.	0.78
	SC3	I feel alienated from others.	0.748
	SC4	I have no sense of common belonging with my peers.	0.829
	SC5	I feel no connection with anyone.	0.722
	SC6	I find myself losing all sense of connection with society.	0.774
	SC7	Even among friends, I don't feel the closeness like siblings.	0.777
	SC8	I feel like I am not involved with anyone or any group.	0.807
Hiking participation intention	PI1	I want to experience the outdoor hiking routes or destinations presented on social media.	0.69
	PI2	I will participate in outdoor hiking activities if I have the opportunity.	0.663
	PI3	In the future, I will consider outdoor hiking as an option for leisure or travel.	0.676
	PI4	I am willing to recommend the outdoor hiking routes or destinations presented on social media to others.	0.636
	PI5	Overall, the probability that I will participate in outdoor hiking activities in the future is high.	0.681
